# Supplementary material for: Chemical and Microbial Leaching of Valuable Metals from PCBs and Tantalum Capacitors of Spent Mobile Phones
Source: Int J Environ Res Public Health. 2022 Aug 13;19(16):10006. doi: 10.3390/ijerph191610006 (PMC9408593; doi:10.3390/ijerph191610006)
Supplement: Supplementary file 1 [file ijerph-19-10006-s001.zip]

Archive with 1 entries (1 files):
- ijerph-1818908-supplementary.pdf
